# Supplementary material for: Comparative Transcriptome Analyses Reveal the Mechanisms Underlying Waterlogging Tolerance in Barley
Source: Plants (Basel). 2024 Dec 25;14(1):28. doi: 10.3390/plants14010028 (PMC11722848; doi:10.3390/plants14010028)
Supplement: Supplementary file 1 [file plants-14-00028-s001.zip]

Archive with 4 entries (4 files):
- Table S3.xlsx
- Table S4.xlsx
- TableS1.xlsx
- TableS2.xlsx
