# Supplementary material for: Comparative Transcriptome Analyses Reveal the Mechanisms Underlying Waterlogging Tolerance in Barley
Source: Plants (Basel). 2024 Dec 25;14(1):28. doi: 10.3390/plants14010028 (PMC11722848; doi:10.3390/plants14010028)
Supplement: Supplementary file 1 [file plants-14-00028-s001.zip › Table S3.xlsx]

## Sheet: Sheet1
TableS3 DEGs in the mapping region of RCA-QTL
Gene ID	F1	F2	T1	T2	Gene annotation
HORVU.MOREX.r3.4HG0408620	0.77	1.66U	NA	NA	Translation initiation factor
HORVU.MOREX.r3.4HG0408930	-1.62D	-1.53	NA	-2.57D	Late embryogenesis abundant protein
HORVU.MOREX.r3.4HG0408510	NA	4.03U	NA	1.36	Phosphate transporter
HORVU.MOREX.r3.4HG0408500	2.50U	3.37U	NA	1.18	Phosphate transporter
HORVU.MOREX.r3.4HG0408330	-0.82	-2.53D	-0.44	-1.23	WAT1-related protein
HORVU.MOREX.r3.4HG0408260	-0.72	1.88U	0.44	0.69	Sulfotransferase
HORVU.MOREX.r3.4HG0408730	0.81	2.59U	0.62	1.15	2-oxoglutarate (2OG) and Fe(II)-dependent oxygenase superfamily protein
HORVU.MOREX.r3.4HG0409010	0.63	2.07U	0.47	0.99	Basic helix-loop-helix transcription factor
HORVU.MOREX.r3.4HG0408490	2.25U	3.40U	-0.79	0.97	Phosphate transporter
HORVU.MOREX.r3.4HG0409190	1.83U	2.72U	1.51	0.9	Glutathione S-transferase
HORVU.MOREX.r3.4HG0409200	2.44U	2.02U	1.79U	1.09	Glutathione S-transferase
HORVU.MOREX.r3.4HG0408600	0.78	1.91U	1.04	2.03U	GDSL esterase/lipase
HORVU.MOREX.r3.4HG0409210	2.11U	2.27U	1.80U	1.64U	Glutathione S-transferase
