# Supplementary material for: Comparative Transcriptome Analyses Reveal the Mechanisms Underlying Waterlogging Tolerance in Barley
Source: Plants (Basel). 2024 Dec 25;14(1):28. doi: 10.3390/plants14010028 (PMC11722848; doi:10.3390/plants14010028)
Supplement: Supplementary file 1 [file plants-14-00028-s001.zip › Table S4.xlsx]

## Sheet: Sheet1
Primers used for of qPCR analysis.
Gene ID	Primer Prime sequence(5'-3')	Primer (5'-3')
HORVU.MOREX.r3.7HG0710070	q1-f:GATGTGATGCTTCCGTTCTCCTG	Peroxidase
	q1-r:CGAGTGCGGACTTGATGTCGTCG
HORVU.MOREX.r3.2HG0112640	q2-f:CCACCTTCCGGACTCGGATCTAC	Peroxidase
	q2-r:CCGGTTGTCTGTGGGCAGTTGGC
HORVU.MOREX.r3.2HG0215250	q3-f:GCTGACCCAGAACCTCGACGTGC	Peroxidase
	q3-r:CCTGGTCCGACTTGAACAGCCCC
HORVU.MOREX.r3.3HG0325250	q4-f:TCCGCATCCACTTCCACGACTGC	Peroxidase
	q4-r:ACGTTCGGGGGGGACACCTTCTC
HORVU.MOREX.r3.3HG0305460	q5-f:AGCACAAGACCCGCGGCATACTC	Dehydrin
	q5-r:CCTTCTTCCTCCGTCCACCCATG
HORVU.MOREX.r3.5HG0516830	q6-f:AGCACAAGACCCGTGGGATACTG	Dehydrin
	q6-r:TCTCCTTCATGCCCTTCTTCCTC
HORVU.MOREX.r3.6HG0622710	q7-f:AGCACCAGACTGGCCGTGGGATC	Dehydrin
	q7-r:CAGCGTTGTGCTGCTGGTCACCG
HORVU.MOREX.r3.6HG0622760	q8-f:GCTCAAGCTCCAGCTCGTCTGAG	Dehydrin
	q8-r:TGTGTCCGTGCTGCCCATAGGTG
HORVU.MOREX.r3.6HG0622770	q9-f:GCTCAAGCTCCAGCTCGTCTGAG	Dehydrin
	q9-r:ACCGTGGCCACCAGGGAGCTTCT
HORVU.MOREX.r3.1HG0058690	q10-f:AGGACCAGACGGGGAGCTTCCTC	Late embryogenesis abundant protein
	q10-r:AGGACCTCTCCTGCGCGTACTGC
HORVU.MOREX.r3.1HG0080000	q11-f:CCTCCAACCAGAACCAGGGGAGC	Late embryogenesis abundant protein
	q11-r:TGGTCTGCCCCGCCTTGTCCTTG
HORVU.MOREX.r3.4HG0408330	q12-f:TCATCTTCGGCGAGAACCTATAC	WAT1-related protein
	q12-r:GTACTCTTGATCCTTGTCCTTGC
HORVU.MOREX.r3.4HG0409010	q13-f:TCAACGGCGGCACTACATCCAAG	Basic helix-loop-helix transcription factor
	q13-r:TCTTGGGCACGATGGAGCGGAGC
HORVU.MOREX.r3.4HG0409200	q14-f:AGGACGGCAACCGCGGGATCTAC	Glutathione S-transferase
	q14-r:GGGCCTCGTCGGGGATCATGTTG
HORVU.MOREX.r3.4HG0408600	q15-f:CATCGTGAAAGGCACCTACATCC	GDSL esterase/lipase
	q15-r:AGCACTTTGACGATGCGGAAGTG
