# Supplementary material for: Comparative Transcriptome Analyses Reveal the Mechanisms Underlying Waterlogging Tolerance in Barley
Source: Plants (Basel). 2024 Dec 25;14(1):28. doi: 10.3390/plants14010028 (PMC11722848; doi:10.3390/plants14010028)
Supplement: Supplementary file 1 [file plants-14-00028-s001.zip › TableS1.xlsx]

## Sheet: Sheet1
Table S1 Statistical table of sequencing data
Samples	Clean reads	Clean bases	GC Content	%≥Q30
F-CK1	20587596	6168667251	0.5237	0.9503
F-W1	20541222	6151813911	0.5302	0.9462
F-CK2	19126841	5730511924	0.5211	0.9364
F-W2	19105442	5723646379	0.5295	0.9482
F-CK3	19842965	5944372333	0.525	0.9578
F-W3	20507416	6143567216	0.5324	0.958
F-CK4	19898150	5960630815	0.5205	0.9534
F-W4	20581014	6165348423	0.529	0.9462
F-CK5	21196712	6350673778	0.5221	0.9429
F-W5	22383308	6705370657	0.5287	0.9365
F-CK6	19050380	5707126129	0.5202	0.9596
F-W6	20456181	6122678500	0.5348	0.9613
T-CK1	20020274	5997483437	0.5213	0.9465
T-W1	19197276	5752285560	0.5269	0.9452
T-CK2	21736807	6511565853	0.5253	0.9455
T-W2	23170543	6940459356	0.533	0.9508
T-CK3	19370885	5791268623	0.5267	0.9632
T-W3	23803085	7130898779	0.5299	0.9437
T-CK4	21345198	6395379684	0.5266	0.9558
T-W4	19916362	5964403097	0.5306	0.97
T-CK5	20986311	6285894759	0.5212	0.9388
T-W5	19660389	5888745838	0.5292	0.9633
T-CK6	19860074	5950387203	0.522	0.9575
T-W6	22526703	6748708611	0.5251	0.9365
