# Supplementary material for: Comparative Transcriptome Analyses Reveal the Mechanisms Underlying Waterlogging Tolerance in Barley
Source: Plants (Basel). 2024 Dec 25;14(1):28. doi: 10.3390/plants14010028 (PMC11722848; doi:10.3390/plants14010028)
Supplement: Supplementary file 1 [file plants-14-00028-s001.zip › TableS2.xlsx]

## Sheet: Sheet1
Table S2 Statistics of sequence comparison results between sample sequencing data and barley reference genomes
Sample	Total Reads	Mapped Reads	Uniq Mapped Reads	Multiple Map Reads
F-CK1	41175192	38,013,597 (92.32%)	37,157,466 (90.24%)	856,131 (2.08%)
F-W1	41082444	37,659,724 (91.67%)	36,815,923 (89.61%)	843,801 (2.05%)
F-CK2	38253682	34,945,430 (91.35%)	34,174,884 (89.34%)	770,546 (2.01%)
F-W2	38210884	34,731,659 (90.89%)	33,840,746 (88.56%)	890,913 (2.33%)
F-CK3	39685930	36,068,199 (90.88%)	35,264,594 (88.86%)	803,605 (2.02%)
F-W3	41014832	36,919,049 (90.01%)	35,944,224 (87.64%)	974,825 (2.38%)
F-CK4	39796300	36,732,864 (92.30%)	35,984,711 (90.42%)	748,153 (1.88%)
F-W4	41162028	35,059,360 (85.17%)	34,157,330 (82.98%)	902,030 (2.19%)
F-CK5	42393424	38,957,801 (91.90%)	38,132,638 (89.95%)	825,163 (1.95%)
F-W5	44766616	39,872,657 (89.07%)	38,909,704 (86.92%)	962,953 (2.15%)
F-CK6	38100760	34,456,987 (90.44%)	33,704,271 (88.46%)	752,716 (1.98%)
F-W6	40912362	35,436,308 (86.62%)	34,556,928 (84.47%)	879,380 (2.15%)
T-CK1	40040548	37,370,632 (93.33%)	36,589,492 (91.38%)	781,140 (1.95%)
T-W1	38394552	35,448,945 (92.33%)	34,626,984 (90.19%)	821,961 (2.14%)
T-CK2	43473614	40,484,227 (93.12%)	39,638,368 (91.18%)	845,859 (1.95%)
T-W2	46341086	42,437,728 (91.58%)	41,507,735 (89.57%)	929,993 (2.01%)
T-CK3	38741770	35,986,401 (92.89%)	35,213,616 (90.89%)	772,785 (1.99%)
T-W3	47606170	44,246,849 (92.94%)	43,270,543 (90.89%)	976,306 (2.05%)
T-CK4	42690396	39,495,916 (92.52%)	38,612,143 (90.45%)	883,773 (2.07%)
T-W4	39832724	36,528,684 (91.71%)	35,598,460 (89.37%)	930,224 (2.34%)
T-CK5	41972622	37,675,528 (89.76%)	36,810,981 (87.70%)	864,547 (2.06%)
T-W5	39320778	36,011,381 (91.58%)	35,159,110 (89.42%)	852,271 (2.17%)
T-CK6	39720148	36,645,804 (92.26%)	35,803,876 (90.14%)	841,928 (2.12%)
T-W6	45053406	41,133,031 (91.30%)	40,239,694 (89.32%)	893,337 (1.98%)
